# Supplementary material for: Aspects of Wellbeing for Indigenous Youth in CANZUS Countries: A Systematic Review
Source: Int J Environ Res Public Health. 2022 Oct 21;19(20):13688. doi: 10.3390/ijerph192013688 (PMC9602510; doi:10.3390/ijerph192013688)
Supplement: Supplementary file 1 [file ijerph-19-13688-s001.zip]

Archive with 3 entries (3 files):
- Supplement1_220607.pdf
- Supplement2_220607.pdf
- Supplement3_220524.pdf
